# Supplementary material for: Physiological and Yield Responses of Peanut (Arachis hypogaea L.) Genotypes Under Well-Watered and Water-Stressed Conditions
Source: Plants (Basel). 2026 Apr 17;15(8):1243. doi: 10.3390/plants15081243 (PMC13119915; doi:10.3390/plants15081243)
Supplement: Supplementary file 1 [file plants-15-01243-s001.zip]

Archive with 1 entries (1 files):
- plants-4222299-supplementary.xlsx
