# Supplementary material for: Physiological and Yield Responses of Peanut (Arachis hypogaea L.) Genotypes Under Well-Watered and Water-Stressed Conditions
Source: Plants (Basel). 2026 Apr 17;15(8):1243. doi: 10.3390/plants15081243 (PMC13119915; doi:10.3390/plants15081243)
Supplement: Supplementary file 1 [file plants-15-01243-s001.zip › plants-4222299-supplementary.xlsx]

## Sheet: Table S1
Table S1: Mean values of physiological and agronomic traits of peanut genotypes under well-watered and drought-stress conditions across two years (2024–2025)
Genotype	Condition	Year	Floweing			Pod filling			Vegitative			NP	PL	PoW	PY	SW	HSW	PYP
			gs	PSII	LT	gs	PSII	LT	gs	PSII	LT
AP 3	Stressed	2024	0.133	0.538	28.918	0.078	0.578	29.425	0.085	0.61	33.34	17.75	2.65	1.36	28.52	19.79	25.77	1582.81
AU NPL-17	Stressed	2024	0.128	0.608	28.23	0.038	0.455	27.563	0.08	0.538	32.185	33.75	2.7	1.44	32.78	20.28	23.89	1829.3
AU16-28	Stressed	2024	0.163	0.623	28.303	0.08	0.49	26.913	0.105	0.543	32.445	33.88	3.05	1.3	26.44	25.92	23.45	1684.23
C-76	Stressed	2024	0.238	0.615	29.13	0.063	0.473	30.868	0.155	0.51	29.995	22.27	3.12	1.32	32.4	22.55	39.49	1723.41
Line 8	Stressed	2024	0.105	0.505	31.015	0.025	0.413	28.563	0.08	0.398	32.653	30.25	2.81	1.3	39.36	36.25	25.8	1617.53
PI-502120	Stressed	2024	0.165	0.603	27.81	0.075	0.448	28.673	0.098	0.51	29.588	29	2.61	1.34	37.6	34.38	31.89	1845.57
Val-C	Stressed	2024	0.06	0.468	32.528	0.123	0.283	30.773	0.04	0.373	31.178	17.31	3.13	1.21	18.4	12.6	28.99	1490.87
AP 3	Well-watered	2024	0.225	0.56	28.3525	0.11875	0.625	24.6125	0.0875	0.66	26.2375	48.25	3.35	1.42	47.18	33.43	51.3	2963.77
AU NPL-17	Well-watered	2024	0.1725	0.63	27.7825	0.19	0.47	27.515	0.18	0.6325	27.245	48.25	3.37	1.5	54.26	48.02	49.88	3172.5
AU16-28	Well-watered	2024	0.1975	0.6325	27.4675	0.1175	0.52	26.8	0.11	0.6575	27.58	46.25	3.35	1.45	35.18	38.28	38.54	2841.32
C-76	Well-watered	2024	0.2925	0.6475	27.6875	0.0975	0.6125	26.62	0.17	0.57	29.9775	32.55	3.37	1.32	42.58	30.13	50.38	2984.5
Line 8	Well-watered	2024	0.18	0.7	27.5325	0.12	0.4825	26.845	0.13	0.6525	29.2625	41.5	3.09	1.38	46.71	43.38	49.28	3114.7
PI-502120	Well-watered	2024	0.2675	0.635	25.555	0.095	0.5025	27.305	0.1925	0.665	29.5475	49.5	3.08	1.42	53.73	47.79	51.64	3005.25
Val-C	Well-watered	2024	0.115	0.5475	29.99	0.14	0.38	28.6275	0.12	0.56	28.325	24.5	3.89	1.23	22.81	16.55	31.97	2727.04
AP 3	Stressed	2025	0.01	0.35	30.16	0.04	0.27	32.64	0.18	0.43	30.68	28.65	3.01	1.32	31.31	16.97	40.19	1653.59
AU NPL-17	Stressed	2025	0.12	0.44	31.08	0.11	0.23	30.42	0.27	0.5	30.26	31.46	2.93	1.28	35.93	16.4	46.72	2068.8
AU16-28	Stressed	2025	0.04	0.24	27.16	0.07	0.25	24.56	0.08	0.46	24.16	20.35	2.89	1.35	23.18	12.01	26.54	1919.71
C-76	Stressed	2025	0.07	0.35	25.21	0.06	0.44	25.56	0.13	0.48	25.66	27.52	3.47	1.47	38.65	19.05	46.13	2170.41
Line 8	Stressed	2025	0.01	0.39	26.91	0.05	0.45	26.2	0.13	0.54	26.29	32.77	2.83	1.41	34.29	17.55	43.6	1938.8
PI-502120	Stressed	2025	0.04	0.36	28.71	0.03	0.35	26.7	0.25	0.51	26.81	30.52	2.99	1.44	37.82	19.82	51.34	1983.23
Val-C	Stressed	2025	0.04	0.36	27.31	0.1	0.45	27.3	0.18	0.35	27.35	18.83	3.45	1.27	22.51	13.66	32.63	1430.37
AP 3	Well-watered	2025	0.31	0.42	29.91	0.25	0.52	30.22	0.32	0.48	30.4	44.25	3.47	1.52	60.92	36.4	58.51	2916.75
AU NPL-17	Well-watered	2025	0.17	0.49	30.09	0.38	0.52	30.56	0.28	0.51	29.54	52.48	3.22	1.54	68.67	45.95	56.53	2917.55
AU16-28	Well-watered	2025	0.12	0.52	24.39	0.12	0.54	24.4	0.21	0.52	24.13	32.69	3.52	1.61	32.28	18.2	47.4	3418.92
C-76	Well-watered	2025	0.22	0.43	25.29	0.29	0.47	25.28	0.25	0.48	25.54	32.98	3.7	1.5	45.83	32.38	55.63	3613
Line 8	Well-watered	2025	0.43	0.48	26.24	0.22	0.57	26.35	0.39	0.67	26.43	33.15	3.38	1.55	50.83	30	55.23	3703.21
PI-502120	Well-watered	2025	0.28	0.55	26.83	0.39	0.58	26.82	0.29	0.54	26.85	44.38	3.41	1.46	66.99	40.53	64.63	3864.71
Val-C	Well-watered	2025	0.19	0.47	27.25	0.13	0.56	27.13	0.5	0.42	27.32	24.35	4.21	1.38	28.33	16.55	43.94	2617.46
Note: Stomatal conductance (gs), photosystem II efficiency (PSII), leaf temperature (LT), number of pods (NP), pod length (PL), pod weight (PoW), pod yield per plant (PY) and per plot (PYP), seed weight (SW) and Hundred seed weight (HSW).
